# Supplementary material for: Global antimicrobial resistance: a system-wide comprehensive investigation using the Global One Health Index
Source: Infect Dis Poverty. 2022 Aug 23;11:92. doi: 10.1186/s40249-022-01016-5 (PMC9395850; doi:10.1186/s40249-022-01016-5)
Supplement: Supplementary file 2 — Additional file 2: Table S2: Index framework for GOHI-AMR. Table S3: Global rankings for 146 countries worldwide. Table S4: All the indicator scores for 146 countries worldwide. [file 40249_2022_1016_MOESM2_ESM.xlsx]

## Sheet: Supplementary Table 2
entral indicator	bbreviation of the central indicators	Weights of the central indicators	Key indicators	Abbreviation of the key indicators	Weights of the key indicators	Indicators	Abbreviation of the indicators	Weights of the indicators	Sub-indicators	Abbreviation of the key-indicators	Weights of the sub-indicator	Name of the raw data
Antimicrobial Resistance	AMR	0.181	AMR surveillance system	1. ASS	0.2	Antimicrobial consumption both in human and animmals	1.1 AMC	0.2758	Antimicrobial consumption in human	1.1.1 ACH	0.3333	National monitoring system for consumption of antimicrobials in human health (level A~E)
									Antimicrobial consumption in animals	1.1.2 ACA	0.3333	National monitoring system for consumption of antimicrobials in animals (terrestrial and aquatic) (level A~E)
									Pesticide Use	1.1.3 PTU	0.3333	National monitoring system for pesticide use in plant production (level A~E)
						Antimicrobial resistance status in human, animal and food	1.2 AMU	0.4163	AMR in human	1.2.1 AMH	0.3333	National surveillance system for antimicrobial resistance (AMR) in humans (level A~E)
									AMR in animals	1.2.2 AMA	0.3333	National surveillance system for antimicrobial resistance (AMR) in animals (terrestrial and aquatic) (level A~E)
									AMR in food	1.2.3 AMF	0.3333	National surveillance system for antimicrobial resistance (AMR) in food (animal and plant origin) (level A~E)
						Environmental surveillance system	1.3 EAR	0.3079	Environmental surveillance system	1.3.1 ESS	1	National environmental surveillance system in soil and waterways (Y or N)
			AMR laboratory network and coordination capacity	2. LNC	0.2	National AMR capacity	2.1 NTC	0.3706	National reference laboratory	2.1.1 NRL	1	Establishment of national reference laboratory (Y or N)
									Effective integration of laboratories	2.1.2 EIL	0.2	Effective integration of laboratories in the AMR surveillanc (level A~E)
						Technical promotion score in AMR	2.2 TLV	0.3022	Multi-sector working on AMR	2.2.1 MSW	0.2	Multi-sector and One Health collaboration/coordination (level A~E)
									Standardization and harmonization of laboratories	2.2.2 SHL	0.2	Level of the standardization and harmonization of procedures among laboratories (level A~E)
									Relevance of diagnostic techniques	2.2.3 RDT	0.2	Relevance of diagnostic (bacteriology) techniques used by laboratories included in the AMR surveillance system (level A~E)
									Technical level of data management	2.2.4 LDM	0.2	Technical level of data management of the laboratory network in the AMR surveillance system (level A~E)
						National actoin plan formulations	2.3 NTP	0.3271	National plan for AMR priority pathogens	2.3.1 NPP	0.25	Training and professional education on AMR in the veterinary sector (level A~E)
									National action plan on AMR	2.3.2 NAP	0.25	Country progress with development of a national action plan on AMR (level A~E)
									National action plan on AMR linked to any other existing action plans	2.3.3 LOE	0.25	Whether national action plan on AMR linked to any other existing action plans (Y or N)
									Publishment of action plan	2.3.4 PAP	0.25	Whether published their own national action plan on AMR (Y or N)
			Antimicrobial control and optimization	3. ACO	0.2	National law(s) for antibiotic use	3.1 NLA	0.3833	National law(s) for antibiotic use in humans	3.1.1 LUH	0.25	Is there national legislation or regulation in place requiring prescriptions for antibiotic use for humans? (Y or N)
									National law(s) for antibiotic use in animals	3.1.2 LUA	0.25	Is there national legislation or regulation in place requiring prescriptions for antibiotic use for animals? (Y or N)
									National law(s) on marketing of pesticides	3.1.3 NLM	0.25	Whether country has legislation on marketing of pesticides including antimicrobial pesticides, such as bactericides and fungicides used in plant production? (Y or N)
									National law(s) on prohibits the use of antibiotics	3.1.4 NLP	0.25	Whether country has laws or regulations that prohibits the use of antibiotics for growth promotion in the absence of risk analysis (Y or N)
						Optimization of antimicrobial use	3.2 AUO	0.3021	Optimizing antimicrobial use in human health	3.2.1 OUH	0.3333	Optimizing antimicrobial use in human health (level A~E)
									Optimizing antimicrobial use in animal health	3.2.2 OUA	0.3333	Optimizing antimicrobial use in animal health (terrestrial and aquatic) (level A~E)
									Optimizing antimicrobial pesticide use in plant	3.2.3 OAP	0.3333	Optimizing antimicrobial pesticide use in plant production (level A~E)
						Interruption capacity of antimicrobial resistance transmission	3.3 AUC	0.3146	Infection Prevention and Control in human	3.3.1 IPC	0.3333	Infection Prevention and Control in human health care. (level A~E)
									Reduce transmission of AMR in animal production	3.3.2 RTA	0.3333	Good health, management and hygiene practices to reduce the use of antimicrobials and minimize development and transmission of AMR in animal production (terrestrial and aquatic). (level A~E)
									Reduce transmission of AMR in food processing	3.3.3 RTF	0.3333	Good management and hygiene practices to reduce the development and transmission of AMR in food processing. (level A~E)
			Improve awareness and understanding	4. IAU	0.2	Raising awareness and understanding	4.1 PHA	0.5	Raising awareness and understanding	4.1.1 RAU	1	Raising awareness and understanding of AMR (level A~E)
						Professional training activities in multi-sectors	4.2 PFT	0.5	Training in the human health sector	4.2.1 THS	0.25	Training and professional education on AMR in the human health sector (level A~E)
									Training in the veterinary sector	4.2.2 TVS	0.25	Training and professional education on AMR in the veterinary sector (level A~E)
									Training in farming sector	4.2.3 TFS	0.25	Training and professional education on AMR in farming sector (animal and plant), food production, food safety and the environment (level A~E)
									Progress with strengthening veterinary services	4.2.4 PSV	0.25	Progress with strengthening veterinary services (level A~E)
			Antimicrobial resistance rate for important antibiotics	5. ARR	0.2	Carbapenems-resistents for multi-specise, e.g. Klebsiella pneumoniae, Acinetobacter baumannii, Escherichia coli, Pseudomonas aeruginosa	5.1 CAR	0.1932	Carbapenems-resistent Klebsiella pneumoniae	5.1.1 CR-KPN	0.25	Resistance rate of Klebsiella pneumoniae to carbapenems antibiotics (%)
									Carbapenems-resistent Acinetobacter baumannii	5.1.2 CR-ABA	0.25	Resistance rate of Acinetobacter baumannii to carbapenems antibiotics (%)
									Carbapenems-resistent Escherichia coli	5.1.3 CR-ECO	0.25	Resistance rate of Escherichia coli to carbapenems antibiotics (%)
									Carbapenems-resistent Pseudomonas aeruginosa	5.1.4 CR-PAE	0	Resistance rate of Pseudomonas aeruginosa to carbapenems antibiotics (%)
						Vancomycin-resistents for Enterococcus faecium, and Enterococcus faecalis	5.2 GLY	0.1511	Vancomycin-resistent Enterococcus faecium	5.2.1 VR-EFM	0	Resistance rate of Enterococcus faecium to vancomycin antibiotics (%)
									Vancomycin-resistent Enterococcus faecalis	5.2.2 VR-EFC	0	Resistance rate of Enterococcus faecalis to vancomycin antibiotics (%)
						β-lactams-resistants for multi-specises, e.g. Staphylococcus aureus, Klebsiella pneumoniae, Escherichia coli, Pseudomonas aeruginosa	5.3 BLA	0.1776	Methicillin-resistant Staphylococcus aureus	5.3.1 MR-SA	0.2	Resistance rate of Streptococcus pneumoniae to methicillin antibiotics (%)
									Third-generation β-lactams-resistent Klebsiella pneumoniae	5.3.2 BR-KPN	0.2	Resistance rate of Klebsiella pneumoniae to Third-generation β-lactams antibiotics (%)
									Third-generation β-lactams-resistent Escherichia coli	5.3.3 BR-ECO	0.2	Resistance rate of Escherichia coli to carbapenems and Third-generation β-lactams antibiotics (%)
									Third-generation β-lactams-resistent Streptococcus pneumoniae	5.3.4 BR-SPN	0	Resistance rate of Streptococcus pneumoniae to Third-generation β-lactams antibiotics (%)
									Third-generation β-lactams-resistent Pseudomonas aeruginosa	5.3.5 BR-PAE	0	Resistance rate of Pseudomonas aeruginosa to Third-generation β-lactams antibiotics (%)
						Macrolides-resistent for Streptococcus pneumoniae	5.4 MAC	0.1401	Macrolides-resistent Streptococcus pneumoniae	5.4.1 MR-SPN	0	Resistance rate of Streptococcus pneumoniae to macrolides antibiotics (%)
						Aminoglycosides-resistents for Klebsiella pneumoniae and Acinetobacter baumannii	5.5 AMI	0.1651	Aminoglycosides-resistent Klebsiella pneumoniae	5.5.1 AR-KPN	0	Resistance rate of Klebsiella pneumoniae to Aminoglycosides antibiotics (%)
									Aminoglycosides-resistent Acinetobacter baumannii	5.5.2 AR-ABA	0.5	Resistance rate of Acinetobacter baumannii to Aminoglycosides antibiotics (%)
						Quinolone-resistents for Klebsiella pneumoniae, Escherichia coli, Acinetobacter baumannii	5.6 QUI	0.1729	Quinolone-resistent Klebsiella pneumoniae	5.6.1 QNR-KPN	0.3333	Resistance rate of Klebsiella pneumoniae to Quinolone antibiotics (%)
									Quinolone-resistent Escherichia coli	5.6.2 QNR-ECO	0.3333	Resistance rate of Escherichia coli to Quinolone antibiotics (%)
									Quinolone-resistent Acinetobacter baumannii	5.6.3 QNR-ABA	0	Resistance rate of Acinetobacter baumannii to Quinolone antibiotics (%)

## Sheet: Supplementary Table 3
Global scores of GOHI-AMR
Rank	Country	Score		Rank	Country	Score		Rank	Country	Score
1	France	72.5736		51	North Macedonia	44.065		101	Mali	31.0076
2	Sweden	72.0973		52	Chile	44.0574		102	South Africa	30.9295
3	Norway	71.6286		53	Ethiopia	43.8029		103	Barbados	30.8443
4	Denmark	71.0575		54	Cyprus	43.4131		104	Lebanon	30.0283
5	Netherlands	70.7523		55	Israel	43.3583		105	Pakistan	29.9298
6	Austria	70.552		56	Serbia	43.3406		106	Egypt	29.6007
7	Malaysia	67.6301		57	Saudi Arabia	43.2794		107	Armenia	29.5203
8	Japan	66.3037		58	Uganda	43.2542		109	Uzbekistan	29.3825
9	United Kingdom	65.944		59	Myanmar	42.386		108	Cambodia	29.347
10	Belgium	64.047		60	Viet Nam	41.8591		110	Madagascar	29.1201
11	Germany	63.2105		61	Uruguay	41.2971		111	Moldova	28.6663
12	Finland	62.9602		62	Qatar	41.0033		112	Georgia	28.391
13	Spain	62.8563		63	Romania	40.5326		113	Bolivia	27.864
14	Switzerland	62.5663		64	Turkey	40.1488		114	Mongolia	27.844
15	Portugal	61.0863		65	Sudan	39.2653		115	Mauritius	27.7345
16	United States of America	60.9418		66	Poland	39.1563		116	Montenegro	27.5819
17	Iceland	60.3626		67	Nigeria	39.0589		117	Dem. Rep. Congo	27.4538
18	Thailand	60.3071		68	Kazakhstan	39.0259		118	Turkmenistan	27.1731
19	Australia	60.2571		69	Brunei Darussalam	38.5021		119	Ukraine	27.166
20	Ireland	55.9082		70	Ghana	38.3756		120	Malawi	26.9552
21	The Republic of Korea	55.3107		71	Burkina Faso	37.9631		121	Afghanistan	26.8565
22	Singapore	55.217		72	Zambia	37.8604		122	Belize	26.4173
23	China	55.2131		73	Iraq	37.8571		123	Fiji	26.3543
24	Luxembourg	55.1513		74	Costa Rica	37.6582		124	Botswana	26.2812
25	Greece	54.6847		75	Nepal	37.6198		125	Togo	23.7935
26	Italy	53.6121		76	Bhutan	37.381		126	Chad	23.7081
27	Latvia	52.6276		77	Azerbaijan	37.3534		127	Benin	23.3243
28	Canada	51.1335		78	Laos	37.2266		128	Dominican Republic	23.2898
29	Belarus	51.0701		79	Ecuador	37.1449		129	Burundi	23.0687
30	Czech Republic	50.0573		80	United Arab Emirates	37.1163		130	Guinea	23.0553
31	Russia	49.7911		81	Argentina	37.0402		131	Lesotho	22.4994
32	Slovenia	49.5842		82	Timor-Leste	37.0317		132	Albania	22.4349
33	Estonia	49.237		83	Tanzania	37.0051		134	Trinidad and Tobago	22.3685
34	Croatia	48.8045		84	Zimbabwe	36.9859		133	Senegal	22.3262
35	Indonesia	48.7568		85	Bahrain	36.8719		135	Cabo Verde	22.1573
36	Slovakia	48.4811		86	Paraguay	36.6668		136	Mauritania	21.7666
37	Lithuania	47.8646		87	India	36.2298		137	Sierra Leone	21.3294
38	New Zealand	47.3067		88	Brazil	35.8612		138	Central African Republic	20.9596
39	Hungary	46.6152		89	Rwanda	35.4569		139	Cameroon	20.9552
40	Mexico	46.4314		90	Kyrgyzstan	34.654		140	Niger	19.9726
41	Philippines	46.3574		91	Tajikistan	33.8024		141	Libya	19.9162
42	Kenya	46.3289		92	Bangladesh	33.6663		142	Seychelles	19.1285
43	Malta	46.2773		93	Cote d'Ivoire	33.6076		143	Honduras	18.3054
44	Morocco	45.7599		94	Liberia	33.3732		144	Bulgaria	18.1506
45	Oman	45.2735		95	Algeria	33.0938		145	Papua New Guinea	16.8145
46	Mozambique	45.1735		96	Sri Lanka	33.0683		146	Gabon	15.1559
47	Colombia	45.1628		97	Peru	32.4176
48	Jordan	44.8288		98	Nicaragua	32.3082
49	Iran	44.2918		99	Tunisia	31.9656
50	Cuba	44.1988		100	Namibia	31.3887

## Sheet: Supplementary Table 4
code	iso	region	income	country	F.1.1.1	F.1.1.2	F.1.1.3	F.1.2.1	F.1.2.2	F.1.2.3	F.1.3.1	F.2.1.1	F.2.1.2	F.2.2.1	F.2.2.2	F.2.2.3	F.2.2.4	F.2.3.1	F.2.3.2	F.2.3.3	F.2.3.4	F.3.1.1	F.3.1.2	F.3.1.3	F.3.1.4	F.3.2.1	F.3.2.2	F.3.2.3	F.3.3.1	F.3.3.2	F.3.3.3	F.4.1.1	F.4.2.1	F.4.2.2	F.4.2.3	F.4.2.4	F.5.1.1	F.5.1.2	F.5.1.3	F.5.1.4	F.5.2.1	F.5.2.2	F.5.3.1	F.5.3.2	F.5.3.3	F.5.3.4	F.5.3.5	F.5.4.1	F.5.5.1
250	FRA	Europe and Central Asia	high	France	75	25	0	100	100	100	91.7144	33.694	100	100	100	100	100	100	100	25	25	89.7665	82.8298	25	25	75	100	33.3333	100	100	100	100	75	100	75	100	97.0879	97.7493	100	79.0404	98.8136	96.5108	80.1571	76.4596	97.7104	81.9167	58.8397	29.9172	56.9315
752	SWE	Europe and Central Asia	high	Sweden	100	25	75	100	100	100	89.4731	33.694	50	100	100	100	75	100	100	0	25	77.1015	82.9682	25	25	100	100	100	100	100	75	100	75	75	50	100	98.2357	93.4729	100	100	100	100	100	100	100	97.0327	98.1054	87.4818	100
578	NOR	Europe and Central Asia	high	Norway	100	25	75	100	100	100	7.95348	33.694	100	100	100	100	100	100	100	0	25	81.3245	93.6111	25	25	100	100	100	100	100	75	100	100	100	75	100	99.4061	100	100	94.697	98.8136	100	100	100	100	83.1176	95.6375	100	86.4756
208	DNK	Europe and Central Asia	high	Denmark	100	25	75	100	100	100	27.6185	33.694	100	100	100	100	100	100	75	25	25	77.6286	89.0817	25	25	75	100	50	75	100	100	100	75	100	100	100	95.4064	96.1738	98.0122	99.7475	60.53	100	100	100	100	97.7637	100	100	100
528	NLD	Europe and Central Asia	high	Netherlands	100	25	50	100	100	100	99.8149	33.694	50	100	100	100	75	50	75	0	25	83.2757	75.3015	25	25	100	100	50	100	100	75	100	75	100	50	100	99.4061	100	100	100	99.404	96.5108	100	98.537	100	90.0868	100	100	86.4756
40	AUT	Europe and Central Asia	high	Austria	100	25	75	100	75	100	97.4489	33.694	50	100	100	100	75	100	75	25	25	94.1645	78.1804	25	25	75	75	100	100	75	50	100	75	100	75	75	94.8563	93.3603	99.0012	72.7273	83.2918	93.0561	96.0728	100	97.7104	100	73.9837	60.5219	100
4	AFG	South Asia	low	Afghanistan	0	0	0	25	0	0	58.0651	78.9799	25	25	25	25	25	50	75	0	25	22.5302	3.34664	0	0	0	0	0	25	25	25	50	25	25	0	25	71.1193	49.0097	66.6667	22.3906	55.3724	64.352	80.9012	45.467	55.4029	0	12.2023	27.7019	13.9909
392	JPN	East Asia and Pacific	high	Japan	100	25	75	100	100	50	86.87	25.0386	50	100	75	75	50	100	100	25	25	60.5544	73.2395	25	25	75	100	75	100	100	25	100	100	75	25	100	98.9352	100	99.5993	76.0195	63.8994	76.0291	40.2577	100	96.3938	93.619	50.8594	30.8379	50.5364
826	GBR	Europe and Central Asia	high	United Kingdom	100	25	75	100	100	75	91.1679	33.694	50	100	25	75	50	100	100	25	25	99.4169	97.5386	25	25	75	100	100	100	50	75	75	75	75	25	100	99.5836	99.0097	99.5993	79.3989	81.217	89.1818	83.6709	95.9569	94.8483	98.2796	61.1273	36.792	60.9573
56	BEL	Europe and Central Asia	high	Belgium	100	25	75	100	100	100	3.99513	33.694	100	100	100	100	100	100	50	0	25	87.7351	98.1013	25	25	75	100	100	100	100	100	50	75	100	50	100	93.7711	100	100	79.5455	86.583	100	90.9053	87.2323	96.9471	83.7253	75.9374	35.8894	69.7157
276	DEU	Europe and Central Asia	high	Germany	75	25	75	75	100	100	26.146	33.694	50	100	100	75	75	100	75	0	25	88.4476	93.0749	25	25	75	100	100	100	50	75	75	75	100	50	100	97.0879	97.5242	100	76.0101	29.4175	96.5108	93.7991	98.803	96.1839	89.426	71.1273	83.2572	92.4715
246	FIN	Europe and Central Asia	high	Finland	50	25	75	75	100	100	7.32716	33.694	100	75	100	100	75	100	75	25	25	86.0097	88.6183	25	25	75	100	100	100	100	100	50	75	100	50	100	99.4061	95.386	100	100	100	86.247	100	100	100	86.2061	96.2484	59.2716	91.733
724	ESP	Europe and Central Asia	high	Spain	100	25	75	75	100	100	18.186	33.694	50	75	100	100	100	100	100	25	25	91.5772	80.2906	25	25	75	50	75	100	75	75	100	100	75	50	100	77.0049	32.253	96.063	68.9394	95.3844	96.5108	57.007	77.7896	88.9334	16.3797	73.0218	28.5869	54.18
756	CHE	Europe and Central Asia	high	Switzerland	100	25	50	100	100	100	81.0766	33.694	50	100	50	75	75	100	100	25	25	79.2831	94.5348	25	25	75	100	50	75	50	50	75	50	75	50	50	96.6913	99.336	99.7994	91.7508	53.3215	86.7535	98.0157	100	100	100	84.8257	69.3811	71.833
620	PRT	Europe and Central Asia	high	Portugal	100	25	50	75	100	100	17.645	33.694	100	75	100	100	100	100	50	25	25	76.7902	95.6875	25	25	100	100	50	100	100	100	75	50	50	25	100	54.0347	84.1323	98.0122	77.0202	66.5298	82.8914	43.7784	50.1263	88.361	71.8886	52.4795	45.7172	40.558
840	USA	North America	high	United States of America	75	25	0	100	100	100	3.41167	0	50	100	75	75	50	100	100	25	25	76.443	76.9538	25	25	75	50	75	100	75	50	100	100	100	75	100	87.617	97.5617	98.2436	97.7273	43.8187	96.9138	67.962	93.5452	86.8727	97.5749	97.8897	88.5863	97.8368
352	ISL	Europe and Central Asia	high	Iceland	100	25	75	100	100	100	92.5384	33.694	100	100	100	100	75	0	100	0	25	90.8373	96.6833	25	25	75	50	100	50	25	25	75	50	25	0	25	100	95.5248	100	80.5556	100	100	94.4192	100	94.8483	100	81.0077	13.9676	100
8	ALB	Europe and Central Asia	upper	Albania	25	0	25	25	0	50	28.9379	33.694	25	25	25	25	25	0	50	25	25	79.8516	3.78296	0	0	25	25	25	25	25	25	25	50	25	0	25	41.7319	16.4266	59.6287	22.3906	55.3724	64.352	31.0252	15.9596	13.3753	42.0512	12.2023	27.7019	13.9909
36	AUS	East Asia and Pacific	high	Australia	100	25	0	75	75	75	92.8782	25.0386	50	100	25	75	50	100	75	25	25	90.5472	89.9337	25	25	75	50	50	100	50	75	75	75	75	25	100	97.659	99.5499	99.0012	100	13.0619	93.0561	68.5821	100	100	94.9611	100	95.8273	95.1328
372	IRL	Europe and Central Asia	high	Ireland	100	25	75	50	100	100	80.0544	33.694	50	75	25	50	75	100	75	0	25	93.1661	89.6153	25	25	75	50	50	100	75	50	50	50	100	25	0	98.2357	100	99.0012	91.1616	7.53153	60.2605	80.1571	88.9613	94.2759	23.1908	58.8397	51.6698	75.7953
410	KOR	East Asia and Pacific	high	The Republic of Korea	100	25	50	75	75	75	1.89847	25.0386	100	100	100	100	75	100	100	25	25	91.7757	98.7238	25	25	75	50	50	100	50	100	75	50	50	50	50	94.4199	15.44	99.4993	79.1526	36.1739	77.8308	4.69202	91.1424	96.3557	81.4416	51.0728	14.1096	43.2573
702	SGP	East Asia and Pacific	high	Singapore	100	25	25	75	100	100	0.590805	25.0386	75	100	100	100	75	100	100	25	25	94.7271	22.534	0	25	75	25	100	100	100	75	75	75	25	25	50	91.1413	89.6129	92.0889	88.3838	55.1318	85.982	69.96	78.3216	61.3814	100	77.8389	45.1897	91.391
12	DZA	Middle East and North Africa	lower	Algeria	0	25	0	50	75	75	10.7956	22.8748	75	25	100	50	50	0	25	25	25	71.7752	10.8756	16.6667	25	75	25	8.33333	25	25	25	50	50	50	25	50	31.2023	23.0475	64.2692	29.8541	72.8029	85.8027	11.524	29.6316	11.4418	21.4803	4.06742	30.5749	9.58795
442	LUX	Europe and Central Asia	high	Luxembourg	50	25	50	83.3333	75	75	87.0677	33.694	100	100	100	75	50	100	100	0	25	73.7574	94.3006	25	25	75	50	25	0	25	75	75	50	25	25	0	93.7711	99.7787	100	89.3939	53.6193	100	98.7598	78.3216	94.0851	38.6475	100	56.4735	53.2281
300	GRC	Europe and Central Asia	high	Greece	100	25	33.3333	75	100	100	10.0531	33.694	50	100	100	100	50	100	50	25	25	96.4896	95.749	25	25	75	100	50	100	75	75	75	100	75	50	75	0	0	95.1024	20.7071	0	100	22.0752	14.3503	74.0508	56.3607	5.65779	27.5292	4.6273
380	ITA	Europe and Central Asia	high	Italy	100	25	50	75	100	100	10.1043	33.694	100	50	100	100	100	100	100	25	25	91.1567	97.3179	25	25	50	75	25	25	75	50	75	50	75	50	75	18.0073	10.5334	95.1024	70.7071	26.9599	50.9915	35.9239	41.2156	65.4646	70.8522	35.3178	24.5998	35.6155
428	LVA	Europe and Central Asia	high	Latvia	50	25	50	50	100	100	2.25515	33.694	75	25	100	100	100	100	75	25	25	79.4808	99.4622	25	25	50	75	50	50	75	50	75	75	75	25	75	93.7711	8.39523	100	46.2121	17.6776	0	85.9446	49.0624	69.8531	24.5739	21.9194	62.2407	52.6644
124	CAN	North America	high	Canada	50	25	50	50	100	100	16.4678	0	50	25	100	100	75	100	50	25	25	85.6958	89.1084	25	25	50	75	100	50	50	75	50	50	75	25	100	82.2296	84.0311	96.9939	85.1852	72.0002	94.2526	72.5231	86.328	87.0445	88.6468	81.1044	59.4727	84.6401
32	ARG	Latin America and The Caribbean	upper	Argentina	25	0	50	75	75	25	7.50341	0	50	25	100	100	0	100	50	0	25	73.4412	93.8895	25	0	50	50	50	50	25	50	50	50	25	50	25	40.6056	23.734	94.2457	32.9966	37.0613	51.1055	40.7675	40.0585	83.0185	95.5916	21.4154	6.36103	18.786
203	CZE	Europe and Central Asia	high	Czech Republic	50	25	75	75	100	100	5.63598	33.694	50	25	75	75	75	100	50	0	25	64.7774	8.08726	25	25	75	75	100	50	75	75	50	50	50	50	100	97.0879	64.4384	99.0012	71.2121	41.5101	89.635	85.9446	52.3873	90.4598	100	36.2829	85.3236	22.1257
51	ARM	Europe and Central Asia	upper	Armenia	25	0	0	25	50	0	1.17055	33.694	50	25	25	50	25	100	50	0	25	87.5837	67.2785	0	25	25	0	0	50	25	25	75	50	25	25	25	26.348	16.104	64.4203	23.5004	64.359	77.8465	5.49492	32.1763	9.15008	28.6404	7.23098	33.0144	10.4795
705	SVN	Europe and Central Asia	high	Slovenia	100	25	50	75	75	75	21.2277	33.694	50	50	100	100	25	100	50	0	25	90.3147	85.7958	25	25	75	50	100	75	25	25	50	50	100	25	0	100	79.6309	100	77.0202	95.943	82.8914	84.9111	92.4192	95.6115	100	56.4038	49.2674	78.0689
233	EST	Europe and Central Asia	high	Estonia	50	0	50	50	100	100	7.13494	33.694	100	25	100	100	100	0	25	25	25	95.5726	12.6474	25	25	75	50	25	75	25	25	50	100	100	75	50	100	80.9813	100	78.7879	84.6811	100	98.9665	98.0051	100	75.6321	89.1675	71.356	83.8552
191	HRV	Europe and Central Asia	high	Croatia	75	25	16.6667	100	100	100	20.2153	33.694	100	75	100	100	100	50	75	0	25	85.5991	99.6236	16.6667	25	75	50	25	100	75	25	50	50	50	0	50	36.2454	0	100	34.3434	11.5964	60.2605	44.8119	44.0085	84.1633	44.2284	36.6068	0	27.1996
31	AZE	Europe and Central Asia	upper	Azerbaijan	50	25	75	25	75	75	11.1791	33.694	50	25	50	75	100	0	25	0	25	7.48715	18.4652	25	25	50	50	50	0	25	25	75	75	50	25	75	30.9642	10.5884	64.201	18.2566	64.9017	83.3849	37.2055	21.2794	10.5769	37.0301	5.42323	40.7665	7.85961
703	SVK	Europe and Central Asia	high	Slovakia	25	25	0	75	50	50	7.49799	33.694	100	50	100	100	100	100	100	25	25	97.2894	78.259	25	25	75	50	25	75	25	50	75	100	25	0	50	64.2574	66.8017	99.0012	0	2.20276	82.8914	53.9066	41.0826	64.129	59.4106	0	33.6538	15.4578
440	LTU	Europe and Central Asia	high	Lithuania	75	25	25	75	75	75	6.00386	33.694	25	25	75	100	50	100	25	0	25	76.0795	92.71	25	25	50	50	50	50	25	25	75	100	100	75	75	84.8012	0	100	46.2121	0	0	84.9111	56.7762	85.499	92.7891	43.6814	48.9337	32.496
554	NZL	East Asia and Pacific	high	New Zealand	0	75	0	50	75	75	5.34663	25.0386	50	50	75	75	75	100	75	0	25	95.0834	99.1362	25	25	50	50	50	75	25	66.6667	50	50	75	25	100	84.6497	84.1661	96.7713	80.8455	78.9128	90.4495	61.0399	86.5703	86.3894	94.1135	66.1216	42.4622	66.878
348	HUN	Europe and Central Asia	high	Hungary	100	25	50	75	100	100	31.502	33.694	25	25	100	100	100	0	50	25	25	94.9672	98.6413	25	25	0	50	25	75	25	50	50	50	100	0	75	95.9617	19.3113	100	25.5051	9.04232	96.5108	61.7611	59.7021	77.4852	74.5435	31.2466	40.4153	31.1904
50	BGD	South Asia	lower	Bangladesh	25	0	0	75	75	25	2.45617	100	50	50	0	75	50	50	100	25	25	22.5398	39.2429	25	25	0	25	25	50	50	0	50	50	50	25	50	0	66.8842	16.8296	23.5004	64.359	77.8465	55.2501	15.9064	0	68.5946	7.23098	33.0144	10.4795
112	BLR	Europe and Central Asia	upper	Belarus	100	16.6667	75	75	50	75	3.0223	33.694	75	75	75	75	75	50	50	25	25	10.4512	22.7709	25	25	100	75	25	75	75	100	100	100	50	25	75	58.6323	17.8445	76.7103	20.6766	60.6062	74.3105	43.8542	27.8051	51.7967	49.0887	8.637	34.0987	10.8757
84	BLZ	Latin America and The Caribbean	lower	Belize	0	25	0	25	0	0	11.7149	0	25	25	25	75	50	50	25	25	25	99.6449	60.5555	25	0	75	25	25	50	25	50	50	50	0	25	25	27.2816	14.0054	55.3351	21.3825	61.5444	75.1945	47.9537	16.2256	11.533	42.2133	8.28549	33.8276	10.7767
470	MLT	Middle East and North Africa	high	Malta	100	25	0	100	75	50	27.6041	33.694	25	50	50	25	25	100	75	0	25	88.6976	82.1179	25	25	100	50	0	100	25	25	75	100	25	0	50	66.2582	43.833	100	90.1515	30.5853	100	64.6548	62.096	92.3679	100	61.3406	0	48.1685
204	BEN	Sub-Saharan Arica	lower	Benin	0	25	25	25	50	25	13.7622	22.8748	0	25	0	0	0	0	50	25	25	5.0524	3.71784	25	0	0	50	100	25	50	25	50	25	50	0	25	15.5258	48.402	21.3421	24.0133	63.5568	76.0977	47.8174	17.9043	0	69.1244	7.84844	31.6839	11.0704
512	OMN	Middle East and North Africa	high	Oman	100	8.33333	25	100	50	50	19.687	78.9799	0	25	0	50	25	100	50	0	25	96.2301	99.3835	25	25	100	75	25	100	50	50	75	75	25	25	50	20.6173	36.4393	81.6149	32.5758	8.73171	60.9031	66.7907	41.8407	11.5054	69.989	31.7867	37.8381	31.4108
64	BTN	South Asia	lower	Bhutan	50	25	0	50	75	50	8.90939	100	50	50	75	75	50	50	75	0	25	94.0617	18.521	25	25	50	50	25	25	25	25	50	25	50	0	50	1.47075	62.0752	0	25.6183	67.1737	80.4986	62.1951	45.0326	7.49857	22.3788	6.17646	32.2012	10.1823
68	BOL	Latin America and The Caribbean	lower	Bolivia	100	16.6667	75	25	50	50	28.8056	0	25	25	0	0	0	0	50	25	25	99.7839	96.9951	25	0	50	25	50	25	50	50	25	25	0	0	0	14.8391	25.6246	82.7896	26.3243	68.1119	81.3826	31.1699	31.8526	40.4185	22.3788	5.82495	31.9302	10.0832
72	BWA	Sub-Saharan Arica	upper	Botswana	0	25	0	50	0	0	17.5631	22.8748	25	25	100	0	25	0	50	0	25	68.6935	18.8657	25	0	50	50	25	25	25	50	50	25	25	0	75	21.1895	25.9997	40.2624	33.3895	66.6992	81.3872	74.1078	26.7456	37.0794	73.8538	7.13846	23.4612	11.1863
76	BRA	Latin America and The Caribbean	upper	Brazil	50	25	50	25	50	50	0.151882	0	25	25	0	0	0	100	75	25	25	95.4155	96.8556	25	0	50	50	50	50	50	75	50	50	50	25	75	33.6761	26.4348	93.8672	33.5204	76.5785	91.4811	69.4594	34.8451	93.2456	75.5815	9.51795	29.1613	9.99076
100	BGR	Europe and Central Asia	upper	Bulgaria	25	25	41.6667	58.3333	0	0	9.08834	33.694	25	25	0	0	25	50	25	0	25	78.7952	70.0647	25	25	41.6667	25	33.3333	0	0	0	0	41.6667	0	0	0	20.1612	8.17016	92.2746	2.52525	66.5298	100	80.7772	8.23248	36.8441	59.4106	0	64.0227	0
854	BFA	Sub-Saharan Arica	low	Burkina Faso	100	0	50	100	75	25	1.75799	22.8748	75	25	50	75	50	0	100	25	25	0.75066	13.2038	25	25	0	50	25	50	50	25	75	75	50	0	25	47.3085	25.222	19.8903	22.8329	57.8262	67.9129	88.3678	3.77644	15.0129	0	10.8844	28.9577	13.0952
152	CHL	Latin America and The Caribbean	high	Chile	0	25	25	75	25	50	17.2195	0	50	100	25	75	0	100	100	25	25	71.1586	89.9557	25	25	50	75	50	100	75	100	75	50	25	0	75	65.4881	10.9236	100	32.9125	8.24619	54.0281	61.0721	44.4518	81.4285	71.4545	31.8309	22.5691	24.2584
108	BDI	Sub-Saharan Arica	low	Burundi	0	0	75	25	25	0	5.00075	22.8748	25	25	0	50	25	0	75	25	25	1.96962	5.22701	25	16.6667	0	50	50	0	25	0	25	25	25	25	25	90.3731	63.1143	88.8889	23.2425	60.6777	72.1437	74.5349	37.0868	55.2291	0	9.32327	30.563	12.0071
196	CYP	Europe and Central Asia	high	Cyprus	50	25	75	75	100	100	22.8075	33.694	25	25	100	100	50	100	50	0	25	11.3119	72.779	25	25	0	100	75	50	25	50	75	25	25	25	50	34.8266	10.3084	100	58.8384	0	100	3.67921	40.6836	58.9773	16.8824	39.5737	0	49.2162
376	ISR	Middle East and North Africa	high	Israel	100	25	0	75	50	50	19.9777	33.694	25	25	50	25	50	0	25	0	25	95.7238	65.4832	25	25	75	50	0	100	25	75	50	75	50	50	50	98.5356	98.9196	99.7329	78.3109	65.9246	80.585	66.584	90.8055	96.3175	91.2718	58.4206	37.9966	59.0623
132	CPV	Sub-Saharan Arica	lower	Cabo Verde	50	25	25	0	25	25	5.04814	22.8748	0	100	0	0	0	50	50	0	25	95.3788	6.41719	25	0	0	25	50	58.3333	25	25	25	25	25	25	25	22.0708	27.0838	81.0508	26.5596	68.4246	81.6773	28.3905	25.6993	19.5785	13.0871	5.70778	31.8398	10.0502
682	SAU	Middle East and North Africa	high	Saudi Arabia	75	25	50	100	50	50	2.14467	78.9799	25	100	25	50	50	100	100	25	25	94.2181	5.70761	25	25	50	50	25	100	25	75	75	75	50	25	25	0	10.8373	91.4416	69.6128	42.0637	96.545	4.00992	18.3003	8.73879	71.11	55.008	52.2265	51.7323
116	KHM	East Asia and Pacific	lower	Cambodia	0	0	0	75	75	0	21.0392	25.0386	0	25	50	50	50	100	50	0	25	13.8374	8.91812	0	0	50	25	25	50	25	25	50	50	50	25	25	40.2215	76.176	75.0634	24.3184	64.6115	77.5258	43.3352	17.9043	38.2942	73.4793	7.31467	32.0627	10.7376
120	CMR	Sub-Saharan Arica	lower	Cameroon	25	8.33333	0	25	0	0	24.9606	22.8748	0	0	25	25	0	50	50	25	25	40.563	16.356	25	25	0	0	0	25	25	0	50	25	25	0	50	46.7405	81.0201	54.8526	23.8851	63.7574	76.5349	36.4996	11.2702	17.8083	80.6913	7.69407	32.0166	10.9226
140	CAF	Sub-Saharan Arica	low	Central African Republic	0	0	25	25	0	25	17.6382	22.8748	25	25	25	0	25	0	0	0	25	12.8304	21.8373	25	25	0	0	25	25	25	25	25	25	25	25	0	87.1641	70.708	85.1852	23.1565	59.4506	70.2427	79.7437	38.2375	60.8104	0	10.0207	29.7458	12.5163
858	URY	Latin America and The Caribbean	high	Uruguay	25	25	50	50	50	0	33.2844	0	25	25	25	50	50	100	50	25	25	88.8759	87.4344	25	25	50	25	50	75	25	50	75	50	75	25	75	82.8963	9.92573	97.9572	43.9113	8.86141	10.7234	82.7982	52.0134	69.4333	60.444	32.6278	53.9015	41.3147
634	QAT	Middle East and North Africa	high	Qatar	25	0	25	75	50	50	11.6932	78.9799	25	75	50	50	50	0	75	25	25	95.911	14.7017	16.6667	25	75	50	25	75	25	25	75	50	0	0	50	69.7857	96.9615	97.7174	93.4343	57.864	97.6854	35.3038	80.6357	60.6182	100	93.6692	69.9316	98.3776
148	TCD	Sub-Saharan Arica	low	Chad	0	0	0	25	0	0	9.98637	22.8748	25	25	25	25	25	0	75	25	25	90.335	67.2539	0	0	25	25	25	0	25	25	50	25	25	0	25	51.4466	49.0097	33.3333	22.9299	58.5002	68.9128	80.9012	23.5359	31.8133	0	10.5154	29.3369	12.8381
156	CHN	East Asia and Pacific	upper	China	100	25	75	75	100	50	20.9208	25.0386	50	100	100	100	75	100	100	25	25	95.1501	83.6985	25	25	75	100	75	75	75	33.3333	100	75	50	25	25	56.0011	41.0308	85.1015	64.6465	96.5066	93.0561	44.3985	72.0708	17.3822	93.4801	10.3111	0	9.59224
170	COL	Latin America and The Caribbean	upper	Colombia	50	0	50	75	75	100	5.13734	0	25	100	25	50	75	100	100	25	25	84.3788	92.6862	25	25	50	50	50	50	50	50	75	50	75	50	25	53.4982	25.4208	86.3559	25.4855	60.8926	73.3499	48.1305	37.0735	61.8054	65.4515	9.32591	28.4206	12.0176
616	POL	Europe and Central Asia	high	Poland	25	25	0	75	100	100	0.336469	33.694	100	0	100	100	100	100	0	0	25	83.6165	76.8187	25	25	50	25	0	0	25	0	50	50	25	0	75	64.2574	13.4594	100	38.8889	4.09984	5.31309	76.6432	29.6449	82.6369	95.5916	27.6394	27.2921	14.3852
188	CRI	Latin America and The Caribbean	upper	Costa Rica	75	0	25	50	50	75	3.19752	0	50	25	50	50	25	50	100	0	25	86.9948	12.3671	0	0	50	50	50	25	100	100	50	50	75	25	75	25.617	7.91132	95.818	22.4467	17.2462	37.122	30.9931	35.7317	81.8101	51.8173	19.3407	8.48137	20.2529
384	CIV	Sub-Saharan Arica	lower	Cote d'Ivoire	25	25	50	75	25	25	35.1099	22.8748	50	100	50	100	25	0	100	25	25	25.4264	27.7894	25	8.33333	50	25	25	50	75	25	50	25	25	0	50	25.9259	29.9857	25.9259	24.2419	65.0147	78.2437	65.9134	21.4154	10.0567	58.4853	7.05574	32.4778	10.5227
96	BRN	East Asia and Pacific	high	Brunei Darussalam	50	25	50	50	25	25	8.58505	25.0386	100	50	100	100	50	50	50	0	25	89.1055	41.7262	0	25	50	25	0	25	50	0	50	50	25	25	25	81.6472	19.6151	100	76.5993	50.9765	82.5008	79.7437	93.0576	82.9422	65.9404	56.5601	17.7289	45.988
192	CUB	Latin America and The Caribbean	upper	Cuba	100	8.33333	75	75	75	50	2.98457	0	25	100	25	50	25	0	25	25	25	91.1211	15.8898	25	25	100	75	75	100	50	50	75	100	75	50	50	23.4285	24.9619	53.6832	23.145	69.9358	90.9561	65.6868	35.6608	47.9255	69.6153	5.55214	38.8817	7.05902
180	COD	Sub-Saharan Arica	low	Dem. Rep. Congo	25	0	75	25	25	0	3.4392	22.8748	25	75	25	0	0	0	75	25	25	10.2526	25.6839	25	0	50	25	25	25	25	25	50	50	50	25	25	54.9348	63.1143	44.4444	22.8256	57.7744	67.8358	74.5349	42.5928	42.0742	0	10.9128	28.9282	13.1151
214	DOM	Latin America and The Caribbean	upper	Dominican Republic	0	0	0	75	50	50	5.61556	0	25	25	50	50	50	0	25	25	25	12.4668	2.37926	25	0	50	25	25	50	50	50	0	50	25	25	75	20.0126	24.4709	40.2885	30.0183	71.0712	87.9415	64.4292	35.9327	32.8189	70.7133	7.40285	30.5014	9.41203
218	ECU	Latin America and The Caribbean	upper	Ecuador	0	25	0	50	75	75	27.3157	0	25	25	0	75	25	100	75	25	25	81.1853	90.9275	25	0	0	50	75	50	75	75	50	50	50	25	25	60.0633	12.4791	86.9764	22.8509	58.9571	70.6708	34.8231	14.7345	44.2261	42.5612	10.0551	30.0737	12.2947
818	EGY	Middle East and North Africa	lower	Egypt	50	8.33333	16.6667	50	25	25	8.53941	78.9799	50	25	50	75	50	50	75	0	25	19.5059	6.78925	13.8889	11.1111	0	25	0	50	50	25	50	50	50	25	50	0	23.1713	0	24.36	65.2587	78.5318	70.2395	0	0	54.3062	6.94576	32.4989	10.4673
231	ETH	Sub-Saharan Arica	low	Ethiopia	75	25	25	75	75	75	11.0026	22.8748	50	75	50	75	75	100	75	25	25	80.0724	5.13604	25	25	50	50	25	50	50	25	75	75	75	25	50	40.9819	6.69593	0	22.7154	57.2157	67.0335	85.1454	0	0	0	11.2102	28.6557	13.3147
242	FJI	East Asia and Pacific	upper	Fiji	0	0	0	25	0	0	28.1206	25.0386	25	75	25	0	25	50	75	0	25	0.0334627	10.6153	25	0	50	25	0	0	25	25	75	50	50	25	25	64.2435	12.67	84.0439	23.0043	60.1519	72.7771	30.3873	14.1799	39.2645	30.55	9.33932	30.8643	11.7294
266	GAB	Sub-Saharan Arica	upper	Gabon	25	8.33333	25	0	0	0	31.2102	22.8748	0	25	0	0	0	50	50	25	25	30.1283	6.21686	0	0	0	0	0	25	0	0	25	50	0	0	0	28.0773	32.6919	37.8345	28.8509	69.2354	86.7616	68.6584	37.4695	30.8338	71.0793	6.69782	30.9481	9.21912
268	GEO	Europe and Central Asia	upper	Georgia	0	25	0	75	0	0	4.80112	33.694	0	75	0	0	0	100	75	25	25	94.6392	6.1596	0	25	50	50	0	50	25	0	75	50	50	0	25	9.14863	15.0011	42.1757	21.0465	63.6017	78.8086	75.6304	11.4377	10.6468	42.2673	6.9799	35.8695	9.70525
288	GHA	Sub-Saharan Arica	lower	Ghana	75	25	50	50	75	50	15.8762	22.8748	25	75	25	50	25	100	75	25	25	74.9073	87.1863	25	0	75	25	25	50	25	25	75	50	25	25	25	33.3333	38.1774	33.3333	24.3346	65.0967	78.2934	52.9351	29.206	12.9301	57.2216	7.03384	32.4107	10.5281
784	ARE	Middle East and North Africa	high	United Arab Emirates	50	25	50	50	50	0	13.5304	78.9799	0	50	0	0	0	100	75	25	25	89.6716	88.297	25	25	50	25	50	75	50	50	50	50	25	25	25	55.8299	54.569	90.9818	81.8587	79.1653	94.9007	32.8648	72.9485	68.0023	92.7891	74.3878	45.9414	73.7446
324	GIN	Sub-Saharan Arica	low	Guinea	50	8.33333	0	0	25	0	3.19661	22.8748	25	25	0	75	25	0	25	25	25	96.2384	13.1778	16.6667	0	25	0	25	50	25	25	25	50	50	50	25	15.5721	54.6102	61.7895	23.5217	61.0247	72.4546	61.3643	6.837	13.3371	41.5514	9.19839	30.4374	11.9786
340	HND	Latin America and The Caribbean	lower	Honduras	0	0	0	75	0	0	0.908639	0	0	100	0	0	0	0	25	0	25	6.70443	2.33525	16.6667	0	50	50	50	25	50	50	0	75	25	50	25	44.4444	28.6085	44.4444	24.4845	65.5431	78.8795	52.1634	35.0401	17.2401	49.3983	6.81376	32.5421	10.3966
356	IND	South Asia	lower	India	25	0	0	75	75	75	14.4287	100	25	50	50	50	25	100	75	25	25	89.4454	16.3258	25	25	50	50	50	25	25	25	50	50	75	25	25	0	24.4767	0	23.9067	64.4044	77.5583	10.9136	11.7037	0	68.8358	7.31963	32.4806	10.6434
360	IDN	East Asia and Pacific	lower	Indonesia	75	25	0	75	75	75	3.44453	100	50	25	50	75	50	100	100	25	25	88.5022	90.4546	25	25	75	100	50	50	50	75	75	50	50	25	50	45.7649	43.878	63.8161	26.5073	68.3551	81.6118	29.6114	21.9976	18.3171	16.8824	5.73382	31.8599	10.0576
48	BHR	Middle East and North Africa	high	Bahrain	25	25	50	75	0	0	5.53101	78.9799	25	75	0	25	0	100	50	0	25	91.8539	75.2183	25	25	50	50	50	25	50	50	75	50	25	0	25	19.5379	26.4348	81.2811	75.0842	67.9943	85.1393	71.5447	69.1049	29.1166	100	48.3887	60.1027	46.9175
364	IRN	Middle East and North Africa	lower	Iran	100	25	0	75	75	75	8.16462	78.9799	50	50	25	75	75	100	75	25	25	87.2306	11.6598	25	25	75	25	0	100	50	100	50	75	100	0	75	5.60835	11.7488	96.5468	26.4637	68.2972	81.5572	24.3902	23.2478	0	0	5.75552	31.8766	10.0637
368	IRQ	Middle East and North Africa	upper	Iraq	25	0	50	75	75	25	10.2359	78.9799	50	100	50	75	50	50	75	25	25	17.9044	7.73769	25	25	50	25	100	25	50	50	50	25	50	0	75	33.3259	33.941	45.912	20.6766	60.6062	74.3105	38.7281	17.8215	11.8284	40.4315	8.637	34.0987	10.8757
400	JOR	Middle East and North Africa	upper	Jordan	100	25	0	100	50	25	95.6708	78.9799	25	25	25	25	75	100	100	0	25	86.2667	30.4875	8.33333	25	50	50	0	100	0	25	75	100	0	50	25	42.0121	0.33761	90.7984	20.9345	64.2875	80.0134	4.96073	36.441	7.70845	47.5586	6.5447	36.5501	9.34811
398	KAZ	Europe and Central Asia	upper	Kazakhstan	75	0	50	75	50	75	3.19067	33.694	25	75	50	50	50	0	75	25	25	82.4926	98.3533	25	0	100	25	50	75	0	25	50	50	50	0	75	51.7723	32.4706	89.3305	33.564	79.8716	94.8457	63.3457	50.7692	44.7306	81.5743	6.60969	31.0613	6.52767
404	KEN	Sub-Saharan Arica	lower	Kenya	75	25	0	75	75	75	3.68886	22.8748	75	50	75	75	75	100	100	25	25	98.7704	90.9	25	0	50	50	25	75	50	50	75	75	75	25	75	15.5802	57.4603	23.8941	23.7641	64.1736	77.3132	34.2211	12.9601	5.9361	72.7073	7.41489	32.5038	10.6818
417	KGZ	Europe and Central Asia	lower	Kyrgyzstan	50	25	0	50	50	50	16.6249	33.694	25	25	25	25	50	0	50	25	25	92.2036	35.6115	0	0	50	25	0	100	25	50	75	75	25	25	75	12.0635	45.4535	7.11404	24.0561	63.49	75.952	51.6648	23.8724	0	73.6559	7.89989	31.5731	11.1196
418	LAO	East Asia and Pacific	lower	Laos	50	0	0	75	75	0	14.1932	25.0386	50	25	100	100	75	100	75	25	25	9.88175	77.3108	0	25	50	25	0	50	25	25	50	50	50	0	25	100	27.2552	100	24.3537	65.2182	78.4722	92.6416	75.9144	38.7903	55.0351	6.96778	32.4769	10.4825
422	LBN	Middle East and North Africa	upper	Lebanon	25	0	0	25	75	50	1.26702	78.9799	50	50	50	75	50	0	50	0	25	90.7909	19.3245	0	0	25	25	0	25	25	25	50	50	50	25	25	15.4199	22.451	26.9199	30.7529	69.0019	85.3634	53.4932	45.3917	13.4516	71.8822	7.07971	28.3036	9.93916
426	LSO	Sub-Saharan Arica	lower	Lesotho	0	0	0	0	0	0	11.755	22.8748	25	25	0	50	25	0	50	25	25	87.8159	80.0342	0	0	25	0	0	25	25	25	50	50	25	0	50	19.0035	53.4199	49.0526	23.7905	62.2944	74.2616	48.4857	8.24709	4.44572	55.4019	8.5278	31.0313	11.5333
430	LBR	Sub-Saharan Arica	low	Liberia	0	0	25	50	0	0	14.1835	22.8748	50	25	25	75	25	0	75	25	25	4.46148	17.1877	25	25	50	25	25	75	50	50	75	50	25	25	75	68.7938	50.819	25.9259	22.8236	57.8301	67.9274	85.1454	22.0429	37.801	0	10.8795	28.9736	13.0893
434	LBY	Middle East and North Africa	upper	Libya	0	0	0	0	0	0	5.95377	78.9799	25	0	25	50	25	100	75	0	25	2.62995	9.1905	25	25	0	25	25	0	0	0	50	50	0	0	0	14.4725	29.1132	0	29.874	69.7695	86.6888	70.0682	0	4.54112	70.5441	7.06013	29.9177	9.52344
450	MDG	Sub-Saharan Arica	low	Madagascar	0	8.33333	0	50	25	25	24.3362	22.8748	25	25	25	50	50	0	75	25	25	76.8506	0.954562	8.33333	25	25	0	0	75	50	50	50	25	0	25	25	100	63.1143	100	22.7909	57.5325	67.4768	74.5349	33.6348	38.485	0	11.0453	28.792	13.2074
454	MWI	Sub-Saharan Arica	low	Malawi	25	2.77778	0	75	25	0	19.4874	22.8748	50	100	0	16.6667	50	0	75	25	25	95.9553	6.19066	25	25	0	0	0	100	25	25	25	25	25	0	25	13.3578	40.3331	0	22.8134	57.7123	67.7467	58.9086	70.6078	55.9244	0	10.9458	28.8979	13.1373
458	MYS	East Asia and Pacific	upper	Malaysia	100	25	75	75	100	100	13.8269	25.0386	100	100	100	100	75	100	100	25	25	97.8192	83.0698	25	25	100	100	50	100	100	100	100	100	100	75	75	79.1545	48.2107	90.6154	43.7357	71.1465	79.6691	64.8615	72.0043	79.9657	91.8323	12.7787	12.4741	11.6353
466	MLI	Sub-Saharan Arica	low	Mali	25	0	25	75	0	0	31.2235	22.8748	100	25	100	100	75	0	50	0	25	19.2954	27.3881	0	0	50	0	25	50	25	0	50	50	0	0	25	5.27781	58.1814	100	23.3425	60.1783	71.2499	100	2.60673	40.0114	0	9.64545	30.0414	12.2755
478	MRT	Sub-Saharan Arica	lower	Mauritania	0	0	25	25	0	0	13.4514	22.8748	25	25	25	0	0	0	50	25	25	24.2376	21.6937	25	25	0	25	25	50	25	25	50	50	25	0	50	20.7736	68.4549	31.8588	23.7165	64.0967	77.2316	41.9903	13.3789	7.9148	73.9977	7.44665	32.5116	10.6947
480	MUS	Sub-Saharan Arica	upper	Mauritius	0	0	0	75	25	0	26.3118	22.8748	25	25	25	50	25	50	75	0	25	99.4328	15.6237	25	0	0	0	0	25	25	50	50	50	25	0	25	62.3093	40.5707	88.3492	47.3154	82.5082	89.1903	57.5353	64.9481	47.3595	88.9622	9.89984	14.5118	9.25173
52	BRB	Latin America and The Caribbean	high	Barbados	50	0	0	50	50	0	6.16801	0	50	25	25	0	25	100	75	0	25	86.5834	96.766	16.6667	0	50	0	25	25	25	25	50	50	25	25	50	70.1167	21.3819	93.8716	39.3098	8.90663	32.1703	77.5389	50.2017	52.9479	63.9689	32.2825	50.5299	38.7836
484	MEX	Latin America and The Caribbean	upper	Mexico	75	16.6667	25	50	75	75	83.6805	0	50	50	75	75	50	100	75	25	25	87.4262	28.3151	25	25	50	75	50	50	50	25	75	25	25	50	50	42.6448	27.2238	88.9022	33.5786	80.9693	95.9673	62.8405	43.6908	32.9856	78.155	5.64027	31.6947	5.3733
498	MDA	Europe and Central Asia	upper	Moldova	50	0	50	75	0	0	7.90813	33.694	25	25	25	25	0	0	50	25	25	97.2377	89.4297	25	25	50	25	25	50	25	25	50	50	50	25	0	33.1875	13.163	73.1626	24.763	67.1498	81.2209	7.32657	32.7496	9.43346	32.5598	5.9477	33.3798	9.80518
496	MNG	East Asia and Pacific	lower	Mongolia	100	0	0	50	0	0	5.21754	25.0386	25	25	0	25	50	100	75	25	25	80.4529	8.91208	25	16.6667	75	25	0	75	25	50	25	75	25	25	50	27.599	30.6175	55.4262	27.6665	69.8956	83.0633	13.7118	27.3618	12.6863	18.5042	5.15666	31.4148	9.89491
499	MNE	Europe and Central Asia	upper	Montenegro	50	0	25	75	0	0	4.39529	33.694	25	100	0	0	0	100	75	0	25	97.9609	93.4551	25	25	50	25	25	0	25	25	50	25	0	0	0	26.098	25.7988	62.6043	30.0183	71.0712	87.9415	69.7513	32.4171	59.4168	73.0169	7.40285	30.5014	9.41203
504	MAR	Middle East and North Africa	lower	Morocco	25	25	50	25	100	100	10.079	78.9799	50	75	100	100	50	100	75	25	25	0.578971	2.2593	25	25	50	100	75	25	25	25	50	50	100	50	100	13.4599	42.4	50.6073	26.1354	67.8609	81.1461	43.7715	39.1142	42.918	31.6706	5.91898	32.0027	10.1097
508	MOZ	Sub-Saharan Arica	low	Mozambique	100	25	0	25	50	50	24.8877	22.8748	50	50	75	100	75	0	100	25	25	64.2635	41.1409	25	25	75	25	50	75	50	50	50	50	50	50	75	100	100	100	22.7793	57.4518	67.3572	83.795	32.1585	71.7993	0	11.0894	28.7466	13.2382
104	MMR	East Asia and Pacific	lower	Myanmar	0	25	0	75	75	75	20.6257	100	25	75	25	25	25	100	75	25	25	15.1891	15.9534	25	25	50	25	25	50	75	75	75	50	50	50	75	20.6646	70.7743	0	23.8364	62.3017	74.2324	63.8418	13.4282	0	51.8433	8.53657	30.9725	11.5509
516	NAM	Sub-Saharan Arica	upper	Namibia	75	25	25	50	50	25	18.741	22.8748	25	25	25	0	25	0	50	25	25	1.73979	3.11182	25	25	50	50	50	25	50	50	50	50	100	25	50	49.6975	19.3513	64.6619	21.4832	59.1743	71.2857	27.4126	11.2604	15.6581	27.4943	9.70826	31.8761	11.8811
524	NPL	South Asia	lower	Nepal	25	0	25	75	75	25	8.99226	100	50	50	25	50	50	100	50	0	25	89.6815	96.1389	25	0	50	25	25	25	25	25	50	50	50	25	25	25.9127	57.2474	64.0263	23.7752	62.292	74.2713	36.2753	0	0	55.5299	8.52487	31.0509	11.5274
558	NIC	Latin America and The Caribbean	lower	Nicaragua	100	25	0	75	0	0	3.58301	0	41.6667	25	50	58.3333	33.3333	100	75	25	25	84.3506	26.095	25	25	75	25	75	50	25	25	50	50	25	25	75	16.3045	40.0382	19.0758	24.0018	64.5582	77.7216	32.6899	17.9566	6.28873	66.2549	7.25612	32.4651	10.6178
562	NER	Sub-Saharan Arica	low	Niger	0	25	25	25	25	0	16.0327	22.8748	0	0	0	0	0	0	50	0	25	89.8546	95.617	25	0	0	50	25	0	25	25	0	50	50	0	25	45.6955	51.4221	23.4568	22.8209	57.7723	67.8366	72.863	45.0812	45.2665	0	10.9127	28.9332	13.1139
566	NGA	Sub-Saharan Arica	lower	Nigeria	25	25	0	75	50	50	24.1422	22.8748	25	75	25	50	0	100	100	25	25	98.3739	20.1048	0	25	50	50	25	25	25	25	100	50	25	50	75	16.5459	34.2308	17.4697	24.081	64.6864	77.8578	32.1795	19.6221	6.40628	64.1041	7.20319	32.4521	10.5965
807	MKD	Europe and Central Asia	upper	North Macedonia	25	25	0	75	100	100	12.3458	33.694	50	50	16.6667	100	33.3333	100	75	25	25	84.2682	85.892	25	25	0	75	0	0	50	100	100	75	50	0	25	74.0348	7.68625	88.4449	22.0015	59.2369	71.3485	12.4845	0	21.7707	0	9.74336	31.322	11.9532
586	PAK	South Asia	lower	Pakistan	50	25	0	50	75	0	4.32308	78.9799	50	50	50	50	25	100	75	25	25	25.468	4.53178	8.33333	0	25	25	25	50	25	25	50	50	25	0	50	0	17.1843	0	24.0703	63.4677	75.9034	52.9473	40.2846	0	100	7.91704	31.5361	11.136
598	PNG	East Asia and Pacific	lower	Papua New Guinea	0	0	0	25	0	0	12.2782	25.0386	0	50	25	25	0	50	75	25	25	7.4899	7.9643	0	0	0	0	0	0	0	0	50	25	25	0	0	33.8236	37.5005	33.3333	24.8188	65.9783	79.2834	51.6122	40.3156	15.4296	42.556	6.65266	32.4068	10.3538
600	PRY	Latin America and The Caribbean	upper	Paraguay	50	0	0	75	75	75	2.53494	0	75	25	25	75	50	50	75	25	25	97.824	89.8571	25	0	75	25	50	50	25	50	50	50	50	25	25	52.3527	20.3262	66.3396	21.6702	59.5792	72.089	26.2084	9.69396	16.4191	22.6419	9.46677	32.0162	11.6838
604	PER	Latin America and The Caribbean	upper	Peru	75	0	50	75	0	50	10.2419	0	0	100	0	0	0	100	100	25	25	98.8622	32.1565	25	0	50	25	25	50	50	50	50	50	25	25	25	53.2177	18.3906	86.28	23.0555	60.5502	73.4791	60.0126	27.0924	57.571	64.3784	9.10075	31.1279	11.5409
608	PHL	East Asia and Pacific	lower	Philippines	25	0	0	75	75	25	38.2693	25.0386	50	100	75	75	50	100	75	0	25	76.9693	73.238	25	0	75	25	50	50	75	75	75	75	50	25	75	38.9088	65.1249	51.822	25.5242	67.0043	80.3094	0	45.4582	55.8672	50.254	6.24937	32.2036	10.2153
642	ROU	Europe and Central Asia	upper	Romania	25	25	25	50	75	25	13.1316	33.694	50	25	100	100	100	0	50	0	25	91.5785	93.5956	25	25	25	100	25	25	100	100	50	50	50	50	50	0	0	93.2084	0	3.08088	0	7.39975	23.1281	78.2484	15.6318	0	19.0831	14.773
643	RUS	Europe and Central Asia	upper	Russia	75	25	50	75	75	100	9.85114	33.694	75	100	50	75	75	50	100	25	25	96.7536	18.2722	25	25	75	50	50	75	25	50	100	100	25	50	50	4.98553	19.0749	88.5344	41.3492	63.572	73.3216	50.0413	8.93736	40.4312	100	14.698	11.1157	13.2243
646	RWA	Sub-Saharan Arica	low	Rwanda	25	25	0	25	25	25	0.376945	22.8748	25	25	25	0	50	0	50	25	25	94.3284	80.6697	25	25	50	50	50	75	75	75	50	50	100	50	50	64.1428	35.5082	19.7531	22.8229	57.8487	67.9579	88.6822	7.84531	23.7762	0	10.8683	28.9887	13.0807
686	SEN	Sub-Saharan Arica	lower	Senegal	0	0	0	25	50	50	20.1451	22.8748	25	25	25	25	25	0	75	0	25	0.380161	2.89411	0	0	0	25	25	25	25	25	50	25	25	0	50	17.4283	46.2713	27.3925	24.1483	63.8564	76.4604	49.3157	27.3537	12.7647	82.3784	7.71053	31.724	10.9977
688	SRB	Europe and Central Asia	upper	Serbia	50	25	0	75	50	50	13.2292	33.694	50	50	25	50	50	50	75	25	25	90.6708	90.1773	25	25	75	50	50	50	50	50	75	100	50	25	25	40.6765	31.3384	57.6212	26.1384	63.7375	77.8393	72.7112	31.3697	45.5403	67.8645	8.49559	29.8221	11.0273
694	SLE	Sub-Saharan Arica	low	Sierra Leone	0	0	0	25	0	0	18.0011	22.8748	0	25	0	0	0	100	25	25	25	79.4321	8.60413	0	0	0	0	0	50	25	25	25	50	25	25	25	71.1193	67.8158	66.6667	22.7945	57.5656	67.5269	72.4128	45.467	55.4029	0	11.0268	28.8122	13.1943
710	ZAF	Sub-Saharan Arica	upper	South Africa	50	25	0	75	0	25	21.827	22.8748	25	100	25	0	0	100	100	0	25	70.1277	4.67164	25	0	75	50	0	50	25	50	25	25	50	25	75	47.5227	11.9064	95.7739	23.0555	60.5502	73.4791	40.7907	16.3985	59.1109	78.5951	9.10075	31.1279	11.5409
144	LKA	South Asia	lower	Sri Lanka	50	25	0	75	25	50	9.1089	100	25	25	25	75	50	100	75	0	25	20.0253	1.79026	25	0	50	25	25	75	25	25	50	50	50	25	25	5.82973	24.9269	38.1932	26.638	68.5289	81.7755	0	30.4562	8.29994	17.1499	5.66873	31.8097	10.0392
729	SDN	Sub-Saharan Arica	low	Sudan	75	0	75	25	50	50	5.61035	78.9799	50	25	50	100	50	100	50	25	25	80.198	99.8949	0	25	25	25	0	25	25	25	75	25	25	25	50	36.8008	33.4618	39.9177	22.9603	58.4142	68.7471	91.2759	3.48401	21.2626	0	10.5747	29.2286	12.8903
762	TJK	Europe and Central Asia	lower	Tajikistan	25	25	25	25	50	50	14.0096	33.694	25	100	25	50	50	100	75	25	25	99.8102	35.4354	0	0	25	25	25	25	25	25	50	50	50	25	25	35.4072	42.3838	53.2236	23.0419	58.8137	69.3183	93.3193	4.64535	28.3501	0	10.3628	29.4196	12.7488
834	TZA	Sub-Saharan Arica	lower	Tanzania	50	25	25	75	50	25	8.34646	22.8748	50	75	75	100	75	0	75	25	25	75.8016	8.0655	25	0	50	25	25	50	25	25	75	50	25	0	50	20.079	54.5276	65.8289	23.533	61.1075	72.5778	60.8447	3.84445	13.5233	36.9772	9.15294	30.4848	11.9468
780	TTO	Latin America and The Caribbean	high	Trinidad and Tobago	50	0	0	50	0	0	7.52825	0	0	25	0	0	0	0	25	25	25	88.563	95.4297	0	0	75	25	25	25	0	25	50	50	0	0	0	62.2319	25.7109	91.8288	32.4635	8.89355	63.1947	68.6969	50.5815	47.3129	69.5005	31.7719	42.9278	33.7949
764	THA	East Asia and Pacific	upper	Thailand	100	25	50	75	75	50	79.8128	100	50	100	75	75	50	100	100	25	25	21.5167	75.0061	25	25	50	75	25	75	75	75	100	50	75	50	75	54.3395	46.5114	86.5835	28.2878	67.5808	83.7632	88.0529	67.0169	74.5087	68.6709	7.41785	30.2293	9.9233
626	TLS	East Asia and Pacific	lower	Timor-Leste	25	25	0	75	25	25	20.9339	100	50	50	25	25	25	100	75	0	25	98.964	9.87736	0	25	75	0	0	75	25	25	75	50	25	0	50	20.1473	53.0231	44.807	23.8597	62.7144	74.8768	44.1928	8.71712	1.48191	60.0187	8.30037	31.2554	11.377
768	TGO	Sub-Saharan Arica	low	Togo	50	0	50	50	25	0	2.91011	22.8748	25	0	0	0	0	0	50	25	25	4.6575	11.9821	25	0	25	25	25	50	25	25	50	25	50	0	25	18.7523	51.7252	71.671	23.302	60.0056	71.0076	84.8945	4.69636	27.2329	13.8505	9.73555	29.9661	12.3343
788	TUN	Middle East and North Africa	lower	Tunisia	25	0	25	75	50	0	3.93328	78.9799	25	25	25	0	0	0	75	0	25	91.7476	35.5321	25	8.33333	50	50	0	50	25	25	50	50	50	50	25	0	0	100	25.9946	67.659	80.946	69.1195	26.852	65.3883	34.7678	5.99777	32.0455	10.1361
792	TUR	Europe and Central Asia	upper	Turkey	100	25	50	75	75	50	30.7547	33.694	25	0	25	0	0	0	75	25	25	78.9543	65.703	25	25	25	50	25	75	75	25	75	50	50	50	25	32.1607	20.6096	91.6814	23.2081	74.6926	95.8161	71.0257	28.9228	54.3584	71.049	5.05274	41.6262	5.12135
795	TKM	Europe and Central Asia	upper	Turkmenistan	0	0	0	25	25	25	22.4921	33.694	25	75	25	50	25	100	75	25	25	9.67884	20.6831	0	0	50	25	25	25	25	25	50	50	0	0	25	49.1308	25.0499	76.7524	24.8931	61.7268	74.8894	60.2848	31.8452	54.9722	65.8981	8.97408	29.7902	11.5286
800	UGA	Sub-Saharan Arica	low	Uganda	50	25	25	75	75	50	18.892	22.8748	75	50	75	58.3333	50	100	75	25	25	75.4082	89.8117	25	0	50	50	50	50	25	50	50	50	50	25	75	100	35.5082	19.7531	22.8229	57.8487	67.9579	100	0	39.5154	0	10.8683	28.9887	13.0807
804	UKR	Europe and Central Asia	lower	Ukraine	0	16.6667	25	25	50	0	1.7871	33.694	25	25	75	50	25	0	75	25	25	10.2155	21.1326	25	25	25	50	25	0	50	50	50	25	25	50	25	26.6341	42.9616	25.9259	24.9965	66.244	79.5535	59.7599	41.3639	13.6672	37.9771	6.54684	32.3611	10.3157
690	SYC	Sub-Saharan Arica	high	Seychelles	0	25	25	25	0	0	6.99811	22.8748	25	0	25	0	0	0	50	0	25	4.12659	21.6281	0	0	50	0	0	50	25	50	25	50	25	0	25	75.2357	14.5647	100	32.4355	7.12945	51.9507	66.4921	44.5996	80.5169	80.5299	30.239	30.0922	23.278
860	UZB	Europe and Central Asia	lower	Uzbekistan	25	0	0	25	0	25	3.83044	33.694	25	25	0	25	25	0	50	0	25	95.8385	90.256	25	0	50	25	25	50	25	25	75	50	25	0	50	62.3207	85.732	67.527	23.9733	64.1552	77.0974	40.6084	9.72483	23.7444	76.0561	7.48513	32.197	10.785
704	VNM	East Asia and Pacific	lower	Viet Nam	50	25	50	75	75	75	94.6659	25.0386	50	25	25	50	50	100	75	0	25	96.1312	10.1891	25	25	50	50	50	50	50	25	50	25	25	0	25	44.6079	29.309	44.4444	24.5523	65.5799	78.8784	65.4724	38.7433	18.0733	48.9965	6.8114	32.4753	10.411
894	ZMB	Sub-Saharan Arica	lower	Zambia	25	25	25	75	75	50	20.3546	22.8748	50	25	50	75	75	100	75	25	25	9.1904	8.0089	25	25	50	75	75	50	25	25	50	50	25	25	25	100	100	72.665	24.1207	64.0781	76.8422	45.6303	0	15.1307	83.1785	7.57228	31.9319	10.8862
716	ZWE	Sub-Saharan Arica	lower	Zimbabwe	75	0	0	50	25	50	26.2912	22.8748	50	50	50	75	50	100	75	25	25	83.4149	15.1531	25	0	25	50	25	50	50	50	75	50	50	0	25	16.7188	54.1664	11.5022	24.0136	63.216	75.5483	54.9408	21.5514	4.25491	69.2925	8.049	31.4232	11.2227
[truncated: 27 more columns]
